# Supplementary material for: Wolf Predation on White‐tailed Deer Before, During, and After a Historically Mild Winter in Northern Minnesota
Source: Ecol Evol. 2024 Nov 17;14(11):e70562. doi: 10.1002/ece3.70562 (PMC11570190; doi:10.1002/ece3.70562)
Supplement: Supplementary file 1 — Appendix S1. [file ECE3-14-e70562-s001.xlsx]

## Sheet: Sheet1
Date Found	Pack	Wolf ID	Scavenging Type	Total biomass acquired per wolf	Time at carcass (hr)	Date wolves first at carcass	Time between cluster and search	Explanation of biomass estimate
2024-02-05	Thuja	O3S	Scavenging unknown wolf's deer kill	0.2	3	2024-02-04	1	Very clear deer had been killed by other wolves (kill was on the ice of a lake at the periphery of Thuja territory) prior to when pack visited and almost certainly got very little if any food. We arrived at scene a day after GPS-collared wolf in Thuja Pack visited kill. No snow had fallen from when wolf was at carcass and when we visited and it had been fairly cold. There was not blood strewn acr…
2024-02-05	Thuja	O3S	Scavenging unknown wolf's deer kill	0.2	2	2024-02-04	1	Very clear deer had been killed earlier in winter by wolves. Suspect this was kill made by Thuja Pack in Dec/Jan. Pack almost certainly got very little if any food. Kill was well within the Thuja Pack's territory so unlikely to be another wolf pack. We visited the carcass a day after GPS-collared wolf was at the site. There was no fresh blood or other signs of a recent kill. Instead we found a ma…
2024-03-02	Thuja	O3S	Scavenging moose calf	17.8	43	2024-03-01	1	Assumed moose calf was 150 kg, 74% of carcass was edible, and scavengers consumed 20% of edible biomass (Vucetich et al. 2004, Kaczensky et al. 2005). Estimated each wolf consumed 10 kg on first day, 5 on 2nd day and 2.8 on 3rd day (Peterson and Ciucci 2003). We assumed wolves got virtually no food after 3rd day as carcass would have been picked clean. A good portion of carcass was likely consume…
2024-03-13	Thuja	O3S	Scavenging deer	0.2	3	2024-03-11	2	Found remains of a few cracked deer leg bones that wolves were scavenging. Likely got small amounts of marrow.
2024-03-20	Thuja	O3S	Scavenging deer	0.2	2	2024-03-16	4	Found skull of deer, possibly from a recent kill, at cluster. Wolves would have gotten little nutrition from this. Also, possible the biomass consumed at the cluster is from a kill in which case this estimate would be a a small overestimate
2024-03-20	Thuja	O3S	Scavenging deer	0.2	27	2024-03-17	3	Small tuft of deer hair near a wolf bed as though wolf had been scavenging tuft of hide with maybe some flesh. Clearly not much food.
2024-02-13	Stub-Tail	B9T	Scavenging moose	0.2	2	2024-02-08	5	Skeletal remains of older moose carcass. Wolf spent very little time here because there was no food
2024-03-13	Stub-Tail	B9T	Scavenging horse	30.3	85	2024-03-08	5	Complete adult horse carcass dumped. Assumed carcass was 410 kg, 74% of carcass was digestible, and scavengers consumed 20% of edible biomass (Vucetich et al. 2004, Kaczensky et al. 2005). Assumed wolves ate 10 kg on 1st day, 8 kg on second day, 8 kg on 3rd, and 4 kg on 4th day.We assumed wolves got virtually no food after 4th day b/c carcass would have been picked clean. A good portion of carcas…
2024-03-21	Stub-Tail	B9T	Scavenging deer carcass dump	2	23	2024-03-16	5	Wolves scavenged skeletal remains of deer that had been dumped much earlier based on coloration of bone and lack of flesh (possibly butchered remains from hunting season). We assumed wolves got 1 kg during each of their 2 visits to the dump
2024-03-21	Stub-Tail	B9T	Scavenging beaver	1.4	4	2024-03-19	2	Pack got whole beaver carcass frozen in ice (beaver likely died below ice). We assume beaver was 15 kg, 74% of carcass was edible, and all pack members fed on carcass (Gable and Windels 2018).
2024-03-21	Stub-Tail	B9T	Scavenging own deer kill	0.1	3	2024-03-19	2	Wolves returned to old kill that had scant remains to scavenge but there was little left at kill other than old bone shards so wolves did not get much food if any
